# Supplementary material for: Investigation of Antimicrobial Effects of Polydopamine-Based Composite Coatings
Source: Molecules. 2023 May 23;28(11):4258. doi: 10.3390/molecules28114258 (PMC10254676; doi:10.3390/molecules28114258)
Supplement: Supplementary file 1 [file molecules-28-04258-s001.zip]

Archive with 1 entries (1 files):
- molecules-2385102-supplementary.pdf
